# Supplementary material for: Three new species and a new combination of Triblidium
Source: MycoKeys. 2019 Oct 31;60:1–15. doi: 10.3897/mycokeys.60.46645 (PMC6838219; doi:10.3897/mycokeys.60.46645)
Supplement: XML Treatment for Triblidium hubeiense [file mycokeys.60.46645-treatment1.xml]

<!DOCTYPE tp:taxon-treatment
  PUBLIC "-//TaxonX//DTD Taxonomic Treatment Publishing DTD v0 20100105//EN" "tax-treatment-NSO.dtd">
<tp:taxon-treatment xmlns:tp="http://www.plazi.org/taxpub"><tp:treatment-meta><kwd-group><label>Taxon classification</label><kwd><named-content xmlns:xlink="http://www.w3.org/1999/xlink" content-type="kingdom">Fungi</named-content></kwd><kwd><named-content xmlns:xlink="http://www.w3.org/1999/xlink" content-type="order">Triblidiales</named-content></kwd><kwd><named-content xmlns:xlink="http://www.w3.org/1999/xlink" content-type="family">Triblidiaceae</named-content></kwd></kwd-group><mixed-citation publication-type="journal"><person-group><name><surname>Lv</surname><given-names>Tu</given-names></name><name><surname>Hou</surname><given-names>Cheng-Lin</given-names></name><name><surname>Johnston</surname><given-names>Peter R.</given-names></name></person-group><article-title>Three new species and a new combination of <italic><tp:taxon-name><tp:taxon-name-part taxon-name-part-type="genus" reg="Triblidium">Triblidium</tp:taxon-name-part></tp:taxon-name></italic></article-title><source>MycoKeys</source><day>31</day><month>10</month><year>2019</year><volume>60</volume><fpage>1</fpage><lpage>15</lpage><pub-id pub-id-type="doi">10.3897/mycokeys.60.46645</pub-id></mixed-citation></tp:treatment-meta><tp:nomenclature><tp:taxon-name><object-id xmlns:xlink="http://www.w3.org/1999/xlink" content-type="arpha" xlink:type="simple">37265476-D614-51BB-A66E-8247FAE7D9D0</object-id>
              <tp:taxon-name-part taxon-name-part-type="genus" reg="Triblidium">Triblidium</tp:taxon-name-part>
              <tp:taxon-name-part taxon-name-part-type="species" reg="hubeiense">hubeiense</tp:taxon-name-part>
              <object-id xmlns:xlink="http://www.w3.org/1999/xlink" content-type="mycobank" xlink:type="simple">832358</object-id>
            </tp:taxon-name><tp:taxon-authority>T. Lv &amp; C. L. Hou</tp:taxon-authority><tp:taxon-status xmlns:xlink="http://www.w3.org/1999/xlink" xlink:type="simple">sp. nov.</tp:taxon-status><xref ref-type="fig" rid="F2">Figs 2</xref><xref ref-type="fig" rid="F3">, 3</xref></tp:nomenclature><tp:treatment-sec sec-type="diagnosis" id="SECID0E31AG"><title>Diagnosis.</title><p>Similar to <italic><tp:taxon-name><tp:taxon-name-part taxon-name-part-type="genus" reg="Triblidium">Triblidium</tp:taxon-name-part> <tp:taxon-name-part taxon-name-part-type="species" reg="sherwoodiae">sherwoodiae</tp:taxon-name-part></tp:taxon-name></italic> but different by apically not swollen and unbranched paraphyses and homolateral curved ascospores, with a smaller L/W ratio of 1.4–2.3 (average ratio of 1.83) (average ratio of 2.52 for <italic><tp:taxon-name><tp:taxon-name-part taxon-name-part-type="genus" reg="Triblidium">T.</tp:taxon-name-part> <tp:taxon-name-part taxon-name-part-type="species" reg="sherwoodiae">sherwoodiae</tp:taxon-name-part></tp:taxon-name></italic>).</p><p><bold>Holotype.</bold> On dead twigs of <italic><tp:taxon-name><tp:taxon-name-part taxon-name-part-type="genus" reg="Rhododendron">Rhododendron</tp:taxon-name-part></tp:taxon-name></italic> sp., CHINA, Hubei Province, Shennongjia National Nature Reserve, <named-content xmlns:xlink="http://www.w3.org/1999/xlink" content-type="dwc:verbatimCoordinates" xlink:type="simple"><named-content content-type="geo-json" specific-use="{&#34;type&#34;:&#34;Point&#34;,&#34;coordinates&#34;:[110.301400,31.436000]}" id="NCID0EG3AG" xlink:type="simple">31.4360 N; 110.3014 E</named-content></named-content>, alt. ca. 2900 m, 23 July 2018, C.-L. HOU1350A (<abbrev xmlns:xlink="http://www.w3.org/1999/xlink" content-type="institution" xlink:title="Capital Normal University, Beijing, China" id="ABBRID0EL3AG" xlink:type="simple">BJTC</abbrev> 201908).</p></tp:treatment-sec><tp:treatment-sec sec-type="description" id="SECID0EQ3AG"><title>Description.</title><p>Ascomata erumpent from the bark, circular or rectangular in outline, 1.3–2.0 mm diam., solitary or occasionally confluent, with a black (#211414) outer surface that is sculptured with polygonal areolae, opening by irregular splits to expose a yellow (#ffc14f) hymenium. In median vertical section, ascomata 500–600 μm thick. Covering stroma 270–300 μm thick near the central part of ascomata, decreasing to 65–110 μm at the edge, consisting of an outer layer of highly melanized hyphae with a few remnants of host tissue embedded in the surface and an inner layer of hyaline hyphae. Basal layer 65–160 μm thick, composed of highly melanized hyphae with hyaline hyphae towards the internal matrix of stroma that is 75–125 μm thick, composed of textura intricata. Subhymenium 45–75 μm thick consisting of small, irregular textura angularis. Excipulum absent. Paraphyses 200–230 × ca. 1 μm, filiform, multi-guttulate, guttulae visible in water and <abbrev xmlns:xlink="http://www.w3.org/1999/xlink" xlink:title="Lugol’s solution" id="ABBRID0EW3AG" xlink:type="simple">IKI</abbrev> but disappearing in both lactophenol solution and 5% KOH, not swollen and branched at the apex, extending past mature asci. Asci ripening sequentially, 160–200 × 15–24 μm, cylindrical, thin-walled, without circumapical thickening, rounded at the apex, 6–8-spored. Ascospores 20–30 × 12–18 μm, L/W ratio of 1.4–2.3 (average ratio of 1.83), ellipsoidal, often curved homolateral, hyaline, at first aseptate, becoming muriform at maturity, with 6–8 transverse septa and a few longitudinal and oblique septa, without a gelatinous sheath, inamyloid in <abbrev xmlns:xlink="http://www.w3.org/1999/xlink" xlink:title="Lugol’s solution" id="ABBRID0E13AG" xlink:type="simple">IKI</abbrev>.</p><fig id="F2" position="float" orientation="portrait"><object-id xmlns:xlink="http://www.w3.org/1999/xlink" content-type="doi" xlink:type="simple">10.3897/mycokeys.60.46645.figure2</object-id><object-id xmlns:xlink="http://www.w3.org/1999/xlink" content-type="arpha" xlink:type="simple">6FD679C3-FA5B-5894-9D39-EE615A36CD16</object-id><label>Figure 2.</label><caption><p><italic><tp:taxon-name><tp:taxon-name-part taxon-name-part-type="genus" reg="Triblidium">Triblidium</tp:taxon-name-part> <tp:taxon-name-part taxon-name-part-type="species" reg="hubeiense">hubeiense</tp:taxon-name-part></tp:taxon-name></italic> (Holotype, <abbrev xmlns:xlink="http://www.w3.org/1999/xlink" content-type="institution" xlink:title="Capital Normal University, Beijing, China" id="ABBRID0ER4AG" xlink:type="simple">BJTC</abbrev> 201908) on <italic><tp:taxon-name><tp:taxon-name-part taxon-name-part-type="genus" reg="Rhododendron">Rhododendron</tp:taxon-name-part></tp:taxon-name></italic> sp. twig <bold>A, B</bold> mature dried ascomata observed under dissecting microscope <bold>C</bold> dead ascospores in water.</p></caption><graphic xmlns:xlink="http://www.w3.org/1999/xlink" xlink:href="mycokeys-60-001-g002.jpg" position="float" orientation="portrait" xlink:type="simple" id="oo_351829.jpg"><uri content-type="original_file" xlink:type="simple">https://binary.pensoft.net/fig/351829</uri></graphic></fig><fig id="F3" position="float" orientation="portrait"><object-id xmlns:xlink="http://www.w3.org/1999/xlink" content-type="doi" xlink:type="simple">10.3897/mycokeys.60.46645.figure3</object-id><object-id xmlns:xlink="http://www.w3.org/1999/xlink" content-type="arpha" xlink:type="simple">FC094BCC-CD3F-547A-B358-A66BB9ABD4D1</object-id><label>Figure 3.</label><caption><p><italic><tp:taxon-name><tp:taxon-name-part taxon-name-part-type="genus" reg="Triblidium">Triblidium</tp:taxon-name-part> <tp:taxon-name-part taxon-name-part-type="species" reg="hubeiense">hubeiense</tp:taxon-name-part></tp:taxon-name></italic> (Holotype, <abbrev xmlns:xlink="http://www.w3.org/1999/xlink" content-type="institution" xlink:title="Capital Normal University, Beijing, China" id="ABBRID0EZ5AG" xlink:type="simple">BJTC</abbrev> 201908) <bold>A</bold> ascoma in median vertical section <bold>B</bold> paraphyses, mature asci with ascospores and immature ascus <bold>C</bold> dead ascospores in water.</p></caption><graphic xmlns:xlink="http://www.w3.org/1999/xlink" xlink:href="mycokeys-60-001-g003.jpg" position="float" orientation="portrait" xlink:type="simple" id="oo_351830.jpg"><uri content-type="original_file" xlink:type="simple">https://binary.pensoft.net/fig/351830</uri></graphic></fig><p>Conidiomata and zone lines not seen.</p></tp:treatment-sec><tp:treatment-sec sec-type="distribution" id="SECID0EK6AG"><title>Known distribution.</title><p>Known from a single collection from Shennongjia National Nature Reserve, Hubei Province, China.</p></tp:treatment-sec><tp:treatment-sec sec-type="etymology" id="SECID0EP6AG"><title>Etymology.</title><p>Referring to the Hubei Province where the specimen was collected.</p></tp:treatment-sec><tp:treatment-sec sec-type="comments" id="SECID0EU6AG"><title>Comments.</title><p><italic><tp:taxon-name><tp:taxon-name-part taxon-name-part-type="genus" reg="Triblidium">Triblidium</tp:taxon-name-part> <tp:taxon-name-part taxon-name-part-type="species" reg="hubeiense">hubeiense</tp:taxon-name-part></tp:taxon-name></italic> is similar to <italic><tp:taxon-name><tp:taxon-name-part taxon-name-part-type="genus" reg="Triblidium">T.</tp:taxon-name-part> <tp:taxon-name-part taxon-name-part-type="species" reg="sherwoodiae">sherwoodiae</tp:taxon-name-part></tp:taxon-name></italic> Magnes and <italic><tp:taxon-name><tp:taxon-name-part taxon-name-part-type="genus" reg="Triblidium">T.</tp:taxon-name-part> <tp:taxon-name-part taxon-name-part-type="species" reg="carestiae">carestiae</tp:taxon-name-part></tp:taxon-name></italic> (De Not.) Rehm, but <italic><tp:taxon-name><tp:taxon-name-part taxon-name-part-type="genus" reg="Triblidium">T.</tp:taxon-name-part> <tp:taxon-name-part taxon-name-part-type="species" reg="sherwoodiae">sherwoodiae</tp:taxon-name-part></tp:taxon-name></italic> has paraphyses with swollen terminal cell, straight ascospores and is only found on <italic><tp:taxon-name><tp:taxon-name-part taxon-name-part-type="genus" reg="Pinus">Pinus</tp:taxon-name-part> <tp:taxon-name-part taxon-name-part-type="species" reg="ponderosa">ponderosa</tp:taxon-name-part></tp:taxon-name></italic>; <italic><tp:taxon-name><tp:taxon-name-part taxon-name-part-type="genus" reg="Triblidium">T.</tp:taxon-name-part> <tp:taxon-name-part taxon-name-part-type="species" reg="carestiae">carestiae</tp:taxon-name-part></tp:taxon-name></italic> commonly has 3–8 ascospores per ascus, ascospores usually with beak-like structure at poles, 7–14 transverse septa and apically branched paraphyses.</p></tp:treatment-sec></tp:taxon-treatment>
