# Supplementary material for: Three new species and a new combination of Triblidium
Source: MycoKeys. 2019 Oct 31;60:1–15. doi: 10.3897/mycokeys.60.46645 (PMC6838219; doi:10.3897/mycokeys.60.46645)
Supplement: XML Treatment for Triblidium rostriforme [file mycokeys.60.46645-treatment2.xml]

<!DOCTYPE tp:taxon-treatment
  PUBLIC "-//TaxonX//DTD Taxonomic Treatment Publishing DTD v0 20100105//EN" "tax-treatment-NSO.dtd">
<tp:taxon-treatment xmlns:tp="http://www.plazi.org/taxpub"><tp:treatment-meta><kwd-group><label>Taxon classification</label><kwd><named-content xmlns:xlink="http://www.w3.org/1999/xlink" content-type="kingdom">Fungi</named-content></kwd><kwd><named-content xmlns:xlink="http://www.w3.org/1999/xlink" content-type="order">Triblidiales</named-content></kwd><kwd><named-content xmlns:xlink="http://www.w3.org/1999/xlink" content-type="family">Triblidiaceae</named-content></kwd></kwd-group><mixed-citation publication-type="journal"><person-group><name><surname>Lv</surname><given-names>Tu</given-names></name><name><surname>Hou</surname><given-names>Cheng-Lin</given-names></name><name><surname>Johnston</surname><given-names>Peter R.</given-names></name></person-group><article-title>Three new species and a new combination of <italic><tp:taxon-name><tp:taxon-name-part taxon-name-part-type="genus" reg="Triblidium">Triblidium</tp:taxon-name-part></tp:taxon-name></italic></article-title><source>MycoKeys</source><day>31</day><month>10</month><year>2019</year><volume>60</volume><fpage>1</fpage><lpage>15</lpage><pub-id pub-id-type="doi">10.3897/mycokeys.60.46645</pub-id></mixed-citation></tp:treatment-meta><tp:nomenclature><tp:taxon-name><object-id xmlns:xlink="http://www.w3.org/1999/xlink" content-type="arpha" xlink:type="simple">9018C9C3-9F02-51D2-8DE7-10041742AA13</object-id>
              <tp:taxon-name-part taxon-name-part-type="genus" reg="Triblidium">Triblidium</tp:taxon-name-part>
              <tp:taxon-name-part taxon-name-part-type="species" reg="rostriforme">rostriforme</tp:taxon-name-part>
              <object-id xmlns:xlink="http://www.w3.org/1999/xlink" content-type="mycobank" xlink:type="simple">832359</object-id>
            </tp:taxon-name><tp:taxon-authority>T. Lv &amp; C. L. Hou</tp:taxon-authority><tp:taxon-status xmlns:xlink="http://www.w3.org/1999/xlink" xlink:type="simple">sp. nov.</tp:taxon-status><xref ref-type="fig" rid="F4">Figs 4</xref><xref ref-type="fig" rid="F5">, 5</xref></tp:nomenclature><tp:treatment-sec sec-type="diagnosis" id="SECID0ENDBG"><title>Diagnosis.</title><p>Different from most <italic><tp:taxon-name><tp:taxon-name-part taxon-name-part-type="genus" reg="Triblidium">Triblidium</tp:taxon-name-part></tp:taxon-name></italic> species by producing longer ascospores that have rostriform structures at the poles.</p><p><bold>Holotype.</bold> On dead twigs of <italic><tp:taxon-name><tp:taxon-name-part taxon-name-part-type="genus" reg="Rhododendron">Rhododendron</tp:taxon-name-part></tp:taxon-name></italic> sp., CHINA, Yunnan Province, Lijiang, Laojunshan, <named-content xmlns:xlink="http://www.w3.org/1999/xlink" content-type="dwc:verbatimCoordinates" xlink:type="simple"><named-content content-type="geo-json" specific-use="{&#34;type&#34;:&#34;Point&#34;,&#34;coordinates&#34;:[99.699700,26.683100]}" id="NCID0EIEBG" xlink:type="simple">26.6831 N; 99.6997 E</named-content></named-content>, alt. ca. 4056 m, 25 June 2011, C.-L. HOU 889 (<abbrev xmlns:xlink="http://www.w3.org/1999/xlink" content-type="institution" xlink:title="Capital Normal University, Beijing, China" id="ABBRID0ENEBG" xlink:type="simple">BJTC</abbrev> 201906).</p></tp:treatment-sec><tp:treatment-sec sec-type="description" id="SECID0ESEBG"><title>Description.</title><p>Ascomata erumpent from bark, elliptical in outline, 0.85–1.7 mm diam., solitary, with a black (#211414) outer surface that is sculptured with polygonal areolae, opening by irregular splits to expose the hymenium. In median vertical section, ascomata 350–550 μm thick. Covering stroma 45–70 μm thick, consisting of an outer layer of highly melanized hyphae with some host tissues incorporated into the surface and an inner layer of hyaline hyphae. Basal layer 40–80 μm thick, composed of a lower, highly melanized layer with hyaline hyphae towards the internal matrix of the stroma which is 40–98 μm thick, composed of textura intricata. Subhymenium 25–45 μm thick, consisting of hyaline textura angularis. Excipulum moderately developed, formed by marginal paraphyses. Paraphyses 180–240 × ca. 1 μm, filiform, occasionally branched, sparsely guttulate, guttulae visible in water and <abbrev xmlns:xlink="http://www.w3.org/1999/xlink" xlink:title="Lugol’s solution" id="ABBRID0EYEBG" xlink:type="simple">IKI</abbrev> but disappearing in both lactophenol solution and 5% KOH. Asci ripening sequentially, 160–220 × 15–25 μm, cylindrical, thin-walled, without circumapical thickening, rounded at the apex, 8-spored. Ascospores 35–50 × 12–20 μm, L/W ratio of 2.0–3.8 (average ratio of 2.55), elliptical, with rostriform structures at the poles, hyaline, at first aseptate, becoming muriform at maturity, with usually 6 transverse septa and a few longitudinal and oblique septa, without gelatinous sheath, inamyloid in <abbrev xmlns:xlink="http://www.w3.org/1999/xlink" xlink:title="Lugol’s solution" id="ABBRID0E3EBG" xlink:type="simple">IKI</abbrev>.</p><fig id="F4" position="float" orientation="portrait"><object-id xmlns:xlink="http://www.w3.org/1999/xlink" content-type="doi" xlink:type="simple">10.3897/mycokeys.60.46645.figure4</object-id><object-id xmlns:xlink="http://www.w3.org/1999/xlink" content-type="arpha" xlink:type="simple">D17968CC-05D8-52E2-8DEE-7FFECA944B9E</object-id><label>Figure 4.</label><caption><p><italic><tp:taxon-name><tp:taxon-name-part taxon-name-part-type="genus" reg="Triblidium">Triblidium</tp:taxon-name-part> <tp:taxon-name-part taxon-name-part-type="species" reg="rostriforme">rostriforme</tp:taxon-name-part></tp:taxon-name></italic> (Holotype, <abbrev xmlns:xlink="http://www.w3.org/1999/xlink" content-type="institution" xlink:title="Capital Normal University, Beijing, China" id="ABBRID0ETFBG" xlink:type="simple">BJTC</abbrev> 201906) on <italic><tp:taxon-name><tp:taxon-name-part taxon-name-part-type="genus" reg="Rhododendron">Rhododendron</tp:taxon-name-part></tp:taxon-name></italic> sp. twig <bold>A, B</bold> mature dried ascomata observed under a dissecting microscope <bold>C</bold> dead ascospores in water <bold>D</bold> rostriform structure of ascospores.</p></caption><graphic xmlns:xlink="http://www.w3.org/1999/xlink" xlink:href="mycokeys-60-001-g004.jpg" position="float" orientation="portrait" xlink:type="simple" id="oo_351831.jpg"><uri content-type="original_file" xlink:type="simple">https://binary.pensoft.net/fig/351831</uri></graphic></fig><fig id="F5" position="float" orientation="portrait"><object-id xmlns:xlink="http://www.w3.org/1999/xlink" content-type="doi" xlink:type="simple">10.3897/mycokeys.60.46645.figure5</object-id><object-id xmlns:xlink="http://www.w3.org/1999/xlink" content-type="arpha" xlink:type="simple">74C3B128-9735-5769-B57C-4A170AC97E0B</object-id><label>Figure 5.</label><caption><p><italic><tp:taxon-name><tp:taxon-name-part taxon-name-part-type="genus" reg="Triblidium">Triblidium</tp:taxon-name-part> <tp:taxon-name-part taxon-name-part-type="species" reg="rostriforme">rostriforme</tp:taxon-name-part></tp:taxon-name></italic> (Holotype, <abbrev xmlns:xlink="http://www.w3.org/1999/xlink" content-type="institution" xlink:title="Capital Normal University, Beijing, China" id="ABBRID0E4GBG" xlink:type="simple">BJTC</abbrev> 201906) <bold>A</bold> ascoma in median vertical section <bold>B</bold> paraphyses, mature asci with ascospores and immature ascus <bold>C</bold> dead ascospores in water.</p></caption><graphic xmlns:xlink="http://www.w3.org/1999/xlink" xlink:href="mycokeys-60-001-g005.jpg" position="float" orientation="portrait" xlink:type="simple" id="oo_351832.jpg"><uri content-type="original_file" xlink:type="simple">https://binary.pensoft.net/fig/351832</uri></graphic></fig><p>Conidiomata and zone lines not seen.</p></tp:treatment-sec><tp:treatment-sec sec-type="etymology" id="SECID0EOHBG"><title>Etymology.</title><p>From Latin, <italic><tp:taxon-name><tp:taxon-name-part taxon-name-part-type="genus" reg="Triblidium"/><tp:taxon-name-part taxon-name-part-type="species" reg="rostriforme">rostriforme</tp:taxon-name-part></tp:taxon-name></italic>, referring to the beak-like protrusions observed at the ascospore poles.</p></tp:treatment-sec><tp:treatment-sec sec-type="Additional specimen examined" id="SECID0E5HBG"><title>Additional specimen examined.</title><p>On dead twigs of <italic><tp:taxon-name><tp:taxon-name-part taxon-name-part-type="genus" reg="Rhododendron">Rhododendron</tp:taxon-name-part></tp:taxon-name></italic> sp., CHINA, Yunnan Province, Lijiang, Laojunshan, <named-content xmlns:xlink="http://www.w3.org/1999/xlink" content-type="dwc:verbatimCoordinates" xlink:type="simple"><named-content content-type="geo-json" specific-use="{&#34;type&#34;:&#34;Point&#34;,&#34;coordinates&#34;:[99.700200,26.670200]}" id="NCID0EOIBG" xlink:type="simple">26.6702 N; 99.7002 E</named-content></named-content>, alt. ca. 4110 m, 24 June 2011, C.-L. HOU 851A (<abbrev xmlns:xlink="http://www.w3.org/1999/xlink" content-type="institution" xlink:title="Capital Normal University, Beijing, China" id="ABBRID0ETIBG" xlink:type="simple">BJTC</abbrev> 201907).</p></tp:treatment-sec><tp:treatment-sec sec-type="comments" id="SECID0EYIBG"><title>Comments.</title><p><italic><tp:taxon-name><tp:taxon-name-part taxon-name-part-type="genus" reg="Triblidium">Triblidium</tp:taxon-name-part> <tp:taxon-name-part taxon-name-part-type="species" reg="rostriforme">rostriforme</tp:taxon-name-part></tp:taxon-name></italic> is similar to <italic><tp:taxon-name><tp:taxon-name-part taxon-name-part-type="genus" reg="Triblidium">T.</tp:taxon-name-part> <tp:taxon-name-part taxon-name-part-type="species" reg="carestiae">carestiae</tp:taxon-name-part></tp:taxon-name></italic> (De Not.) Rehm but <italic><tp:taxon-name><tp:taxon-name-part taxon-name-part-type="genus" reg="Triblidium">T.</tp:taxon-name-part> <tp:taxon-name-part taxon-name-part-type="species" reg="carestiae">carestiae</tp:taxon-name-part></tp:taxon-name></italic> commonly has asci with 3–8 ascospores, ascospores with usually 7–14 transverse septa and ramose, multi-guttulate paraphyses.</p></tp:treatment-sec></tp:taxon-treatment>
