# Supplementary material for: Three new species and a new combination of Triblidium
Source: MycoKeys. 2019 Oct 31;60:1–15. doi: 10.3897/mycokeys.60.46645 (PMC6838219; doi:10.3897/mycokeys.60.46645)
Supplement: XML Treatment for Triblidium yunnanense [file mycokeys.60.46645-treatment3.xml]

<!DOCTYPE tp:taxon-treatment
  PUBLIC "-//TaxonX//DTD Taxonomic Treatment Publishing DTD v0 20100105//EN" "tax-treatment-NSO.dtd">
<tp:taxon-treatment xmlns:tp="http://www.plazi.org/taxpub"><tp:treatment-meta><kwd-group><label>Taxon classification</label><kwd><named-content xmlns:xlink="http://www.w3.org/1999/xlink" content-type="kingdom">Fungi</named-content></kwd><kwd><named-content xmlns:xlink="http://www.w3.org/1999/xlink" content-type="order">Triblidiales</named-content></kwd><kwd><named-content xmlns:xlink="http://www.w3.org/1999/xlink" content-type="family">Triblidiaceae</named-content></kwd></kwd-group><mixed-citation publication-type="journal"><person-group><name><surname>Lv</surname><given-names>Tu</given-names></name><name><surname>Hou</surname><given-names>Cheng-Lin</given-names></name><name><surname>Johnston</surname><given-names>Peter R.</given-names></name></person-group><article-title>Three new species and a new combination of <italic><tp:taxon-name><tp:taxon-name-part taxon-name-part-type="genus" reg="Triblidium">Triblidium</tp:taxon-name-part></tp:taxon-name></italic></article-title><source>MycoKeys</source><day>31</day><month>10</month><year>2019</year><volume>60</volume><fpage>1</fpage><lpage>15</lpage><pub-id pub-id-type="doi">10.3897/mycokeys.60.46645</pub-id></mixed-citation></tp:treatment-meta><tp:nomenclature><tp:taxon-name><object-id xmlns:xlink="http://www.w3.org/1999/xlink" content-type="arpha" xlink:type="simple">90911E23-082C-5EC0-A251-E011985AA5CA</object-id>
              <tp:taxon-name-part taxon-name-part-type="genus" reg="Triblidium">Triblidium</tp:taxon-name-part>
              <tp:taxon-name-part taxon-name-part-type="species" reg="yunnanense">yunnanense</tp:taxon-name-part>
              <object-id xmlns:xlink="http://www.w3.org/1999/xlink" content-type="mycobank" xlink:type="simple">832360</object-id>
            </tp:taxon-name><tp:taxon-authority>T. Lv &amp; C. L. Hou</tp:taxon-authority><tp:taxon-status xmlns:xlink="http://www.w3.org/1999/xlink" xlink:type="simple">sp. nov.</tp:taxon-status><xref ref-type="fig" rid="F6">Figs 6</xref><xref ref-type="fig" rid="F7">, 7</xref></tp:nomenclature><tp:treatment-sec sec-type="diagnosis" id="SECID0EQLBG"><title>Diagnosis.</title><p>Different from <italic><tp:taxon-name><tp:taxon-name-part taxon-name-part-type="genus" reg="Triblidium">T.</tp:taxon-name-part> <tp:taxon-name-part taxon-name-part-type="species" reg="hafellneri">hafellneri</tp:taxon-name-part></tp:taxon-name></italic> by its ascospores with 6–8 transverse septa, narrow asci and geographical range. Different from its phylogenetically closest relatives (<italic><tp:taxon-name><tp:taxon-name-part taxon-name-part-type="genus" reg="Triblidium">T.</tp:taxon-name-part> <tp:taxon-name-part taxon-name-part-type="species" reg="hubeiense">hubeiense</tp:taxon-name-part></tp:taxon-name></italic> and <italic><tp:taxon-name><tp:taxon-name-part taxon-name-part-type="genus" reg="Triblidium">T.</tp:taxon-name-part> <tp:taxon-name-part taxon-name-part-type="species" reg="rostriforme">rostriforme</tp:taxon-name-part></tp:taxon-name></italic>) by the size and the shape of ascomata and ascospores.</p><p><bold>Holotype.</bold> On twigs of <italic><tp:taxon-name><tp:taxon-name-part taxon-name-part-type="genus" reg="Rhododendron">Rhododendron</tp:taxon-name-part></tp:taxon-name></italic> sp., CHINA, Yunnan Province, Lijiang, Laojunshan, <named-content xmlns:xlink="http://www.w3.org/1999/xlink" content-type="dwc:verbatimCoordinates" xlink:type="simple"><named-content content-type="geo-json" specific-use="{&#34;type&#34;:&#34;Point&#34;,&#34;coordinates&#34;:[99.694400,26.657100]}" id="NCID0E2MBG" xlink:type="simple">26.6571 N; 99.6944 E</named-content></named-content>, alt. ca. 4070 m, 25 June 2011, C.-L. HOU 875A (<abbrev xmlns:xlink="http://www.w3.org/1999/xlink" content-type="institution" xlink:title="Capital Normal University, Beijing, China" id="ABBRID0EANBG" xlink:type="simple">BJTC</abbrev> 201903).</p></tp:treatment-sec><tp:treatment-sec sec-type="description" id="SECID0EFNBG"><title>Description.</title><p>Ascomata erumpent from bark, circular or slightly irregular in outline, 0.5–0.8 mm diam., solitary, with a black (#211414) outer surface that is sculptured with polygonal areolae, opening by irregular splits to expose the hymenium. In median vertical section, ascomata 300–400 μm thick. Covering stroma 45–75 μm, consisting of an outer layer of highly melanized hyphae with remnants of host tissue incorporated into the outer surface and an inner layer of hyaline hyphae. Basal layer 45–88 μm thick, composed of an outer layer of highly melanized hyphae and short, thick, hyaline hyphae towards the internal matrix of stroma that is 60–85 μm thick, composed of thick hyphae. Subhymenium 35–59 μm thick, consisting of hyaline textura angularis. Excipulum 25–35 μm thick, formed by marginal paraphyses. Paraphyses 180–230 × 1–1.2 μm, filiform, often branched, multi-guttulate, guttulae visible in water and <abbrev xmlns:xlink="http://www.w3.org/1999/xlink" xlink:title="Lugol’s solution" id="ABBRID0ELNBG" xlink:type="simple">IKI</abbrev> but disappearing in both lactophenol solution and 5% KOH. Asci ripening sequentially, 150–200 × 13–18 μm, cylindrical, thin-walled, without circumapical thickening, rounded at the apex, 6–8-spored. Ascospores 20–30 × 10–15 μm, L/W ratio of 1.7–2.5 (average ratio of 1.99), ellipsoid, hyaline, at first aseptate, becoming muriform at maturity, with usually 6–8 transverse septa and a few longitudinal and oblique septa, without gelatinous sheath, inamyloid in <abbrev xmlns:xlink="http://www.w3.org/1999/xlink" xlink:title="Lugol’s solution" id="ABBRID0EPNBG" xlink:type="simple">IKI</abbrev>.</p><fig id="F6" position="float" orientation="portrait"><object-id xmlns:xlink="http://www.w3.org/1999/xlink" content-type="doi" xlink:type="simple">10.3897/mycokeys.60.46645.figure6</object-id><object-id xmlns:xlink="http://www.w3.org/1999/xlink" content-type="arpha" xlink:type="simple">2D597147-08E1-5750-A049-6E0B2A79E270</object-id><label>Figure 6.</label><caption><p><italic><tp:taxon-name><tp:taxon-name-part taxon-name-part-type="genus" reg="Triblidium">Triblidium</tp:taxon-name-part> <tp:taxon-name-part taxon-name-part-type="species" reg="yunnanense">yunnanense</tp:taxon-name-part></tp:taxon-name></italic> (Holotype, <abbrev xmlns:xlink="http://www.w3.org/1999/xlink" content-type="institution" xlink:title="Capital Normal University, Beijing, China" id="ABBRID0EGOBG" xlink:type="simple">BJTC</abbrev> 201903) on <italic><tp:taxon-name><tp:taxon-name-part taxon-name-part-type="genus" reg="Rhododendron">Rhododendron</tp:taxon-name-part></tp:taxon-name></italic> sp. twig <bold>A, B</bold> mature dried ascomata observed under a dissecting microscope <bold>C</bold> dead ascospores in water.</p></caption><graphic xmlns:xlink="http://www.w3.org/1999/xlink" xlink:href="mycokeys-60-001-g006.jpg" position="float" orientation="portrait" xlink:type="simple" id="oo_351833.jpg"><uri content-type="original_file" xlink:type="simple">https://binary.pensoft.net/fig/351833</uri></graphic></fig><fig id="F7" position="float" orientation="portrait"><object-id xmlns:xlink="http://www.w3.org/1999/xlink" content-type="doi" xlink:type="simple">10.3897/mycokeys.60.46645.figure7</object-id><object-id xmlns:xlink="http://www.w3.org/1999/xlink" content-type="arpha" xlink:type="simple">EE407997-9E82-5EB4-8DBC-36A760C07304</object-id><label>Figure 7.</label><caption><p><italic><tp:taxon-name><tp:taxon-name-part taxon-name-part-type="genus" reg="Triblidium">Triblidium</tp:taxon-name-part> <tp:taxon-name-part taxon-name-part-type="species" reg="yunnanense">yunnanense</tp:taxon-name-part></tp:taxon-name></italic> (Holotype, <abbrev xmlns:xlink="http://www.w3.org/1999/xlink" content-type="institution" xlink:title="Capital Normal University, Beijing, China" id="ABBRID0EOPBG" xlink:type="simple">BJTC</abbrev> 201903) <bold>A</bold> ascoma in median vertical section <bold>B</bold> paraphyses, mature asci with ascospores and immature ascus <bold>C</bold> dead ascospores in water.</p></caption><graphic xmlns:xlink="http://www.w3.org/1999/xlink" xlink:href="mycokeys-60-001-g007.jpg" position="float" orientation="portrait" xlink:type="simple" id="oo_351834.jpg"><uri content-type="original_file" xlink:type="simple">https://binary.pensoft.net/fig/351834</uri></graphic></fig><p>Conidiomata and zone lines not seen.</p></tp:treatment-sec><tp:treatment-sec sec-type="etymology" id="SECID0E6PBG"><title>Etymology.</title><p>Referring to the Yunnan Province where the holotype specimens were collected.</p></tp:treatment-sec><tp:treatment-sec sec-type="material" id="SECID0EEQBG"><title>Additional specimens examined.</title><p>On twigs of <italic><tp:taxon-name><tp:taxon-name-part taxon-name-part-type="genus" reg="Rhododendron">Rhododendron</tp:taxon-name-part></tp:taxon-name></italic> sp., CHINA, Yunnan Province, Lijiang, Laojunshan, <named-content xmlns:xlink="http://www.w3.org/1999/xlink" content-type="dwc:verbatimCoordinates" xlink:type="simple"><named-content content-type="geo-json" specific-use="{&#34;type&#34;:&#34;Point&#34;,&#34;coordinates&#34;:[99.693000,26.674100]}" id="NCID0EUQBG" xlink:type="simple">26.6741 N; 99.6930 E</named-content></named-content>, alt. ca. 4040 m, 11 July 2007, C.-L. HOU 470A (<abbrev xmlns:xlink="http://www.w3.org/1999/xlink" content-type="institution" xlink:title="Capital Normal University, Beijing, China" id="ABBRID0EZQBG" xlink:type="simple">BJTC</abbrev> 201904). On dead twigs of <italic><tp:taxon-name><tp:taxon-name-part taxon-name-part-type="genus" reg="Rhododendron">Rhododendron</tp:taxon-name-part></tp:taxon-name></italic> sp., CHINA, Sichuan Province, Mt. Emeishan, <named-content xmlns:xlink="http://www.w3.org/1999/xlink" content-type="dwc:verbatimCoordinates" xlink:type="simple"><named-content content-type="geo-json" specific-use="{&#34;type&#34;:&#34;Point&#34;,&#34;coordinates&#34;:[103.332900,29.518500]}" id="NCID0EIRBG" xlink:type="simple">29.5185 N; 103.3329 E</named-content></named-content>, alt. ca. 3010 m, 12 July 2014, C.-L. HOU 1179 (<abbrev xmlns:xlink="http://www.w3.org/1999/xlink" content-type="institution" xlink:title="Capital Normal University, Beijing, China" id="ABBRID0ENRBG" xlink:type="simple">BJTC</abbrev> 201905).</p></tp:treatment-sec><tp:treatment-sec sec-type="comments" id="SECID0ESRBG"><title>Comments.</title><p><italic><tp:taxon-name><tp:taxon-name-part taxon-name-part-type="genus" reg="Triblidium">Triblidium</tp:taxon-name-part> <tp:taxon-name-part taxon-name-part-type="species" reg="yunnanense">yunnanense</tp:taxon-name-part></tp:taxon-name></italic> is similar to <italic><tp:taxon-name><tp:taxon-name-part taxon-name-part-type="genus" reg="Triblidium">T.</tp:taxon-name-part> <tp:taxon-name-part taxon-name-part-type="species" reg="hafellneri">hafellneri</tp:taxon-name-part></tp:taxon-name></italic> Magnes, but the latter has asci 20–25 μm wide, ascospores with 7 transverse septa and occurs on <italic><tp:taxon-name><tp:taxon-name-part taxon-name-part-type="genus" reg="Vaccinum">Vaccinum</tp:taxon-name-part> <tp:taxon-name-part taxon-name-part-type="species" reg="ovatum">ovatum</tp:taxon-name-part></tp:taxon-name></italic>, <italic><tp:taxon-name><tp:taxon-name-part taxon-name-part-type="genus" reg="Calluna">Calluna</tp:taxon-name-part> <tp:taxon-name-part taxon-name-part-type="species" reg="vuglaris">vuglaris</tp:taxon-name-part></tp:taxon-name></italic>, <italic><tp:taxon-name><tp:taxon-name-part taxon-name-part-type="genus" reg="Salix">Salix</tp:taxon-name-part></tp:taxon-name></italic> spp., and <italic><tp:taxon-name><tp:taxon-name-part taxon-name-part-type="genus" reg="Nothofagus">Nothofagus</tp:taxon-name-part> <tp:taxon-name-part taxon-name-part-type="species" reg="antarctica">antarctica</tp:taxon-name-part></tp:taxon-name></italic> in Europe and the Americas. <italic><tp:taxon-name><tp:taxon-name-part taxon-name-part-type="genus" reg="Triblidium">Triblidium</tp:taxon-name-part> <tp:taxon-name-part taxon-name-part-type="species" reg="yunnanense">yunnanense</tp:taxon-name-part></tp:taxon-name></italic> has a close relationship to the two other new species in this study, but <italic><tp:taxon-name><tp:taxon-name-part taxon-name-part-type="genus" reg="Triblidium">T.</tp:taxon-name-part> <tp:taxon-name-part taxon-name-part-type="species" reg="rostriforme">rostriforme</tp:taxon-name-part></tp:taxon-name></italic> has larger ascomata, ascospores with special beak-like structures and <italic><tp:taxon-name><tp:taxon-name-part taxon-name-part-type="genus" reg="Triblidium">T.</tp:taxon-name-part> <tp:taxon-name-part taxon-name-part-type="species" reg="hubeiense">hubeiense</tp:taxon-name-part></tp:taxon-name></italic> has larger ascomata, unbranched paraphyses, a moderately developed excipulum, a thicker covering stroma, basal layer and subhymenium.</p></tp:treatment-sec></tp:taxon-treatment>
