# Supplementary material for: Three new species and a new combination of Triblidium
Source: MycoKeys. 2019 Oct 31;60:1–15. doi: 10.3897/mycokeys.60.46645 (PMC6838219; doi:10.3897/mycokeys.60.46645)
Supplement: XML Treatment for Triblidium verrucosum [file mycokeys.60.46645-treatment4.xml]

<!DOCTYPE tp:taxon-treatment
  PUBLIC "-//TaxonX//DTD Taxonomic Treatment Publishing DTD v0 20100105//EN" "tax-treatment-NSO.dtd">
<tp:taxon-treatment xmlns:tp="http://www.plazi.org/taxpub"><tp:treatment-meta><kwd-group><label>Taxon classification</label><kwd><named-content xmlns:xlink="http://www.w3.org/1999/xlink" content-type="kingdom">Fungi</named-content></kwd><kwd><named-content xmlns:xlink="http://www.w3.org/1999/xlink" content-type="order">Triblidiales</named-content></kwd><kwd><named-content xmlns:xlink="http://www.w3.org/1999/xlink" content-type="family">Triblidiaceae</named-content></kwd></kwd-group><mixed-citation publication-type="journal"><person-group><name><surname>Lv</surname><given-names>Tu</given-names></name><name><surname>Hou</surname><given-names>Cheng-Lin</given-names></name><name><surname>Johnston</surname><given-names>Peter R.</given-names></name></person-group><article-title>Three new species and a new combination of <italic><tp:taxon-name><tp:taxon-name-part taxon-name-part-type="genus" reg="Triblidium">Triblidium</tp:taxon-name-part></tp:taxon-name></italic></article-title><source>MycoKeys</source><day>31</day><month>10</month><year>2019</year><volume>60</volume><fpage>1</fpage><lpage>15</lpage><pub-id pub-id-type="doi">10.3897/mycokeys.60.46645</pub-id></mixed-citation></tp:treatment-meta><tp:nomenclature><tp:taxon-name><object-id xmlns:xlink="http://www.w3.org/1999/xlink" content-type="arpha" xlink:type="simple">09CEDD9B-BA96-5A57-A3DB-B76CC82A3020</object-id>
              <tp:taxon-name-part taxon-name-part-type="genus" reg="Triblidium">Triblidium</tp:taxon-name-part>
              <tp:taxon-name-part taxon-name-part-type="species" reg="verrucosum">verrucosum</tp:taxon-name-part>
              <object-id xmlns:xlink="http://www.w3.org/1999/xlink" content-type="mycobank" xlink:type="simple">832361</object-id>
            </tp:taxon-name><tp:taxon-authority>(O.E. Erikss.) T. Lv, C. L. Hou &amp; P. R. Johnst.</tp:taxon-authority><tp:taxon-status xmlns:xlink="http://www.w3.org/1999/xlink" xlink:type="simple">comb. nov.</tp:taxon-status><tp:nomenclature-citation-list><tp:nomenclature-citation><tp:taxon-name>
                  <tp:taxon-name-part taxon-name-part-type="genus" reg="Triblidium"/>
                  <tp:taxon-name-part taxon-name-part-type="species" reg="verrucosum"/>
                </tp:taxon-name><comment>≡ <tp:taxon-name><tp:taxon-name-part taxon-name-part-type="genus" reg="Huangshania">Huangshania</tp:taxon-name-part> <tp:taxon-name-part taxon-name-part-type="species" reg="verrucosa">verrucosa</tp:taxon-name-part></tp:taxon-name> O.E. Erikss., Systema Ascomycetum 11: 2, 1992. </comment></tp:nomenclature-citation></tp:nomenclature-citation-list></tp:nomenclature><tp:treatment-sec sec-type="notes" id="SECID0ENWBG"><title>Notes.</title><p>The placement of this species in <italic><tp:taxon-name><tp:taxon-name-part taxon-name-part-type="genus" reg="Triblidium">Triblidium</tp:taxon-name-part></tp:taxon-name></italic> is demonstrated by the phylogeny presented in Fig. <xref ref-type="fig" rid="F1">1</xref>. <xref ref-type="bibr" rid="B1">Eriksson (1992)</xref> discussed the similarities between <italic><tp:taxon-name><tp:taxon-name-part taxon-name-part-type="genus" reg="Huangshania">Huangshania</tp:taxon-name-part></tp:taxon-name></italic> and <italic><tp:taxon-name><tp:taxon-name-part taxon-name-part-type="genus" reg="Triblidium">Triblidium</tp:taxon-name-part></tp:taxon-name></italic> in macro-morphology and in the morphology of hamathecial tissues and asci. The two genera differed only in ascospore morphology (elongate-phragmosporous vs. ellipsoidal-muriform). <xref ref-type="bibr" rid="B8">Karakehian et al. (2019)</xref> reviewed that ascospore morphology is a poor predictor of relatedness amongst these fungi. <italic><tp:taxon-name><tp:taxon-name-part taxon-name-part-type="genus" reg="Huangshania">Huangshania</tp:taxon-name-part> <tp:taxon-name-part taxon-name-part-type="species" reg="verrucosa">verrucosa</tp:taxon-name-part></tp:taxon-name></italic> is the type species of the genus, therefore, <italic><tp:taxon-name><tp:taxon-name-part taxon-name-part-type="genus" reg="Huangshania">Huangshania</tp:taxon-name-part></tp:taxon-name></italic>, is synonymized here under <italic><tp:taxon-name><tp:taxon-name-part taxon-name-part-type="genus" reg="Triblidium">Triblidium</tp:taxon-name-part></tp:taxon-name></italic>.</p></tp:treatment-sec><tp:treatment-sec><!--Section generated to contain objects referenced in tp:taxon-treatment.--><fig id="F1" position="float" orientation="portrait"><object-id xmlns:xlink="http://www.w3.org/1999/xlink" content-type="doi" xlink:type="simple">10.3897/mycokeys.60.46645.figure1</object-id><object-id xmlns:xlink="http://www.w3.org/1999/xlink" content-type="arpha" xlink:type="simple">DC8DB9C9-29A1-582A-8529-73A6CE9A7E6D</object-id><label>Figure 1.</label><caption><p>A phylogenetic tree generated by maximum parsimony and Bayesian analysis of the combined <abbrev xmlns:xlink="http://www.w3.org/1999/xlink" xlink:title="internal transcribed spacer" id="ABBRID0E3XAG" xlink:type="simple">ITS</abbrev>, <abbrev xmlns:xlink="http://www.w3.org/1999/xlink" xlink:title="nuclear large subunit ribosomal DNA" id="ABBRID0EAYAG" xlink:type="simple">LSU</abbrev>, <abbrev xmlns:xlink="http://www.w3.org/1999/xlink" xlink:title="mitochondrial small subunit ribosomal DNA" id="ABBRID0EEYAG" xlink:type="simple">mtSSU</abbrev> and <abbrev xmlns:xlink="http://www.w3.org/1999/xlink" xlink:title="RNA polymerase II" id="ABBRID0EIYAG" xlink:type="simple">RPB2</abbrev> sequences, using <italic><tp:taxon-name><tp:taxon-name-part taxon-name-part-type="genus" reg="Bisporella">B.</tp:taxon-name-part> <tp:taxon-name-part taxon-name-part-type="species" reg="citrina">citrina</tp:taxon-name-part></tp:taxon-name></italic> and <italic><tp:taxon-name><tp:taxon-name-part taxon-name-part-type="genus" reg="Neofabraea">N.</tp:taxon-name-part> <tp:taxon-name-part taxon-name-part-type="species" reg="malicorticis">malicorticis</tp:taxon-name-part></tp:taxon-name></italic> as outgroups. Bootstrap values of maximum parsimony ≥ 70% are shown above the respective branches. Bayesian posterior probabilities ≥ 0.95 are marked below the branches. Sequences in bold indicate that the sequences are from the holotypes.</p></caption><graphic xmlns:xlink="http://www.w3.org/1999/xlink" xlink:href="mycokeys-60-001-g001.jpg" position="float" orientation="portrait" xlink:type="simple" id="oo_351828.jpg"><uri content-type="original_file" xlink:type="simple">https://binary.pensoft.net/fig/351828</uri></graphic></fig></tp:treatment-sec><ref-list><ref id="B1"><mixed-citation xmlns:xlink="http://www.w3.org/1999/xlink" xlink:type="simple"><person-group><name name-style="western"><surname>Eriksson</surname><given-names>OE</given-names></name></person-group> (<year>1992</year>) <italic><tp:taxon-name><tp:taxon-name-part taxon-name-part-type="genus">Huangshania</tp:taxon-name-part> <tp:taxon-name-part taxon-name-part-type="species">verrucosa</tp:taxon-name-part></tp:taxon-name></italic> gen. et spec. nov. (<italic><tp:taxon-name><tp:taxon-name-part taxon-name-part-type="genus">Triblidiaceae</tp:taxon-name-part></tp:taxon-name></italic>, <italic><tp:taxon-name><tp:taxon-name-part taxon-name-part-type="genus">Triblidiales</tp:taxon-name-part></tp:taxon-name></italic> ordo nov.) a discomycete on <italic><tp:taxon-name><tp:taxon-name-part taxon-name-part-type="genus">Pinus</tp:taxon-name-part></tp:taxon-name></italic> from China. Systema Ascomycetum 11(1): 1−10.</mixed-citation></ref><ref id="B8"><mixed-citation xmlns:xlink="http://www.w3.org/1999/xlink" xlink:type="simple"><person-group><name name-style="western"><surname>Karakehian</surname><given-names>JM</given-names></name><name name-style="western"><surname>Quijada</surname><given-names>L</given-names></name><name name-style="western"><surname>Friebes</surname><given-names>G</given-names></name><name name-style="western"><surname>Tanney</surname><given-names>JB</given-names></name><name name-style="western"><surname>Pfister</surname><given-names>DH</given-names></name></person-group> (<year>2019</year>) <article-title>Placement of <italic><tp:taxon-name><tp:taxon-name-part taxon-name-part-type="genus">Triblidiaceae</tp:taxon-name-part></tp:taxon-name></italic> in <italic><tp:taxon-name><tp:taxon-name-part taxon-name-part-type="genus">Rhytismatales</tp:taxon-name-part></tp:taxon-name></italic> and comments on unique ascospore morphologies in <italic><tp:taxon-name><tp:taxon-name-part taxon-name-part-type="genus">Leotiomycetes</tp:taxon-name-part></tp:taxon-name></italic> (<tp:taxon-name><tp:taxon-name-part taxon-name-part-type="kingdom">Fungi</tp:taxon-name-part></tp:taxon-name>, <italic><tp:taxon-name><tp:taxon-name-part taxon-name-part-type="genus">Ascomycota</tp:taxon-name-part></tp:taxon-name></italic>).</article-title><source>Mycokeys</source><volume>54</volume>: <fpage>99</fpage>–<lpage>133</lpage>. <ext-link xlink:type="simple" ext-link-type="doi" xlink:href="10.3897/mycokeys.54.35697">https://doi.org/10.3897/mycokeys.54.35697</ext-link></mixed-citation></ref></ref-list></tp:taxon-treatment>
